# Supplementary material for: Annular Lichen Planus of the Penis Successfully Treated with Topical Tacrolimus 0.1% Ointment: A Case Report and Systematic Review of the Literature
Source: Life (Basel). 2026 Mar 16;16(3):482. doi: 10.3390/life16030482 (PMC13028035; doi:10.3390/life16030482)
Supplement: Supplementary file 1 [file life-16-00482-s001.zip]

Archive with 3 entries (2 files):
- life-4151902-supplementary/
- life-4151902-supplementary/Supplementary Materials - Search strategy.pdf
- life-4151902-supplementary/Supplementary Tables - JBI Appraisal of the studies included.pdf
